# Supplementary material for: The prognostic and predictive value of ESR1 fusion gene transcripts in primary breast cancer
Source: BMC Cancer. 2022 Feb 12;22:165. doi: 10.1186/s12885-022-09265-1 (PMC8840267; doi:10.1186/s12885-022-09265-1)
Supplement: Supplementary file 1 — Additional file 1. Assays used for ESR1-CCDC170 fusion analyses. F: forward primer; R: reverse primer [file 12885_2022_9265_MOESM1_ESM.xlsx]

## Sheet: Additional File 1
Additional File 1. Assays used for ESR1-CCDC170 fusion analyses
Primer	Type	Sequence(5'->3')	Exon size (bp)
ESR1_F2_A	F	CTGCGGTACCAAATATCAGCAC	146
CCDC170_R2	R	TTTTGAGCCACATTCCGATAG	129
CCDC170_R3	R	AGCTTTCAGTTCTTGACAGGAGA	257
CCDC170_R4	R	CAAGCAGTCACGCAGTTGAG	145
CCDC170_R5	R	TGCTTCCATCTCATGGACATT	186
CCDC170_R6	R	TCCTGACTGGCCTTCAAACTC	318
CCDC170_R7	R	AACCCAGACTCCTTTCCCAAC	201
CCDC170_R8	R	CAGCCATCTGGTCCAACTTC	174
CCDC170_R10	R	CTTCTCCAGTTGGTCTCTGGAT	243
CCDC170_R11	R	AAGCCTAGCATCTGCGACAC	237
F: forward primer; R: reverse primer
