# Supplementary material for: The prognostic and predictive value of ESR1 fusion gene transcripts in primary breast cancer
Source: BMC Cancer. 2022 Feb 12;22:165. doi: 10.1186/s12885-022-09265-1 (PMC8840267; doi:10.1186/s12885-022-09265-1)
Supplement: Supplementary file 2 — Additional file 2. Expected ESR1-CCDC170 fusion products. In blue are shown the expected sizes of fusion products while in violet are depicted aspecific products, which can be generated during RT-qPCR [file 12885_2022_9265_MOESM2_ESM.xlsx]

## Sheet: Additional File 2
Additional File 2. Expected ESR1-CCDC170 fusion products
Forward primer	Reverse primer	product size fusion/exon	R2	R3	R4	R5	R6	R7	R8	R9	R10
ESR1_F2	CCDC170_R2	144	144
	CCDC170_R3	124	253	124
	CCDC170_R4	164	550	421	164
	CCDC170_R5	158	689	560	303	158
	CCDC170_R6	238	955	826	569	424	238
	CCDC170_R7	135	1170	1041	784	639	453	135
	CCDC170_R8	125	1361	1232	975	830	644	326	125
	CCDC170_R9	150	1560	1431	1174	1029	843	525	324	150
	CCDC170_R10	131	1789	1660	1403	1258	1072	754	553	379	136
In blue are showed the expected size of fusion products while in violet are depicted the aspecific products which can be generated durring qRT-PCR
