# Supplementary material for: The prognostic and predictive value of ESR1 fusion gene transcripts in primary breast cancer
Source: BMC Cancer. 2022 Feb 12;22:165. doi: 10.1186/s12885-022-09265-1 (PMC8840267; doi:10.1186/s12885-022-09265-1)
Supplement: Supplementary file 5 — Additional file 5. Expression of ESR1 fusions and reference (ESR1 and CCDC170) genes in a panel of 54 breast cancer cell lines. Genes with expression level above the threshold are indicated in orange [file 12885_2022_9265_MOESM5_ESM.xlsx]

## Sheet: Additional File 5
Additional File 5. Expression of ESR1 fusions and reference (ESR1 and CCDC170) genes in a panel of 54 breast cancer cell lines.
Cell line name	ESR1-CCDC170 exon 2	ESR1-CCDC170 exon 3	ESR1-CCDC170 exon 4	ESR1-CCDC170 exon 6	ESR1-CCDC170 exon 7	ESR1-CCDC170 exon 8	ESR1-CCDC170 exon 10	ESR1-AKAP12	ESR1-ARMT1	ESR1	CCDC170
SUM-44PE	0.00108858	0.000909062	1e-05	0.000693732	0.000277864	6.67904e-05	1e-05	1e-06	1e-06	2.0636	0.0228665
BT474	0.00170029	0.00128858	1e-05	0.00170029	0.00247218	0.000716539	4.49911e-05	1e-06	1e-06	0.473629	0.01481
HCC 1419	6.4964e-05	1e-05	1e-05	1.60174e-05	1e-05	1e-05	1e-05	1e-06	1e-06	0.70637	0.00995323
MDA-MB-361	1e-05	0.000307598	1e-05	0.000211557	0.000882163	0.000314788	2.57215e-05	1e-06	1e-06	0.902393	0.00812198
UACC-812	0.000535559	1e-05	0.000129329	0.00021451	1e-05	0.000541782	1e-05	1e-06	1e-06	0.447046	0.00698938
BT483	1e-05	1e-05	1e-05	0.000182899	1e-05	1e-05	1e-05	1e-06	1e-06	1.61907	0.00466485
MDA-MB-175VII	1e-05	1e-05	1e-05	7.54911e-05	1e-05	1e-05	1e-05	1e-06	1e-06	0.421955	0.00454779
MDA-MB-134VI	0.00257716	0.00109869	0.00103224	0.00121065	0.000347669	0.00314367	0.000309023	1e-06	1e-06	4.06098	0.00438274
MCF-7	0.000432004	0.000469474	0.00045035	0.427304	0.366868	0.104145	0.00810672	1e-06	1e-06	1.90769	0.0042042
T47D	1e-05	1e-05	1e-05	1e-05	1e-05	5.89561e-05	1e-05	1e-06	1e-06	1.36777	0.00415591
HCC 1500	1e-05	1e-05	0.000295068	0.00912053	0.0102611	0.00447675	0.0159902	1e-06	1e-06	2.34322	0.00323067
CAMA-1	0.000191107	0.00013053	0.000179549	0.000213521	0.000227266	1e-05	1e-05	6.30417e-05	8e-06	0.656028	0.00279949
MDA-MB-330	5.37516e-05	1e-05	1e-05	1.57604e-05	3.06589e-05	1e-05	1e-05	1e-06	1e-06	0.436835	0.00223225
MPE600	1e-05	1e-05	1e-05	4.74467e-05	1e-05	1e-05	1e-05	1e-06	1e-06	1.06081	0.00187276
ZR-75.1	0.00151479	0.00087607	0.00149394	0.00249513	0.00175214	0.00158277	0.00016033	2.72244e-06	1e-06	1.199	0.00161533
HCC 2218	1e-05	1e-05	1e-05	1e-05	1e-05	1e-05	1e-05	1e-06	1e-06	0.00610904	0.000875694
OCUB-M	1e-05	1e-05	1e-05	1e-05	1e-05	1e-05	1e-05	1e-06	1e-06	0.00484875	0.00043886
SUM-1315MO2	1e-05	1e-05	1e-05	4.06421e-05	1e-05	1e-05	1e-05	1e-06	1e-06	0.000172454	0.000195942
ZR-75.30	1e-05	1e-05	1e-05	1e-05	1e-05	1e-05	1e-05	1e-06	1e-06	0.666724	0.000186662
MDA-MB-436	1e-05	1e-05	1e-05	1e-05	1e-05	1e-05	1e-05	1e-06	1e-06	5.68884e-05	7.61594e-05
HCC 1569	1e-05	1e-05	1e-05	0.000106268	2.24956e-05	1e-05	1e-05	1e-06	1e-06	0.0208351	4.64503e-05
MDA-MB-415	1e-05	1e-05	1e-05	1e-05	1e-05	1e-05	1e-05	1e-06	1e-06	1.24415	3.66977e-05
HCC 1599	1e-05	1e-05	1e-05	1e-05	1e-05	1e-05	1e-05	1e-06	1e-06	0.0617177	2.87924e-05
MDA-MB-157	1e-05	1e-05	1e-05	1e-05	1.73665e-05	1e-05	1e-05	1e-06	1e-06	9.26293e-05	2.8726e-05
HCC 202	0.000457693	1e-05	1e-05	2.88048e-05	1e-05	1e-05	1e-05	1e-06	1e-06	0.00605284	2.68023e-05
BT549	1e-05	1e-05	1e-05	1e-05	2.46168e-05	1e-05	1e-05	1e-06	1e-06	1e-05	2.62507e-05
OCUB-F	1e-05	1e-05	1e-05	2.29152e-05	1e-05	1e-05	1e-05	1e-06	1e-06	0.00109248	2.39887e-05
HCC 38	1e-05	1e-05	1e-05	2.33967e-05	1e-05	1e-05	1e-05	1e-06	1e-06	1e-05	1.99864e-05
HCC 1395	1e-05	1e-05	1e-05	2.28624e-05	1e-05	1e-05	1e-05	1e-06	1e-06	1e-05	1e-05
MDA-MB-231	1e-05	1e-05	1e-05	1e-05	1e-05	1e-05	1e-05	1e-06	1e-06	4.01334e-05	1e-05
SK-BR-7	1e-05	1e-05	1e-05	1e-05	1e-05	1e-05	1e-05	1e-06	1e-06	5.90308e-05	1e-05
EVSA-T	2.28096e-05	1e-05	1e-05	2.67519e-05	1e-05	1e-05	1e-05	1e-06	1e-06	7.13445e-05	1e-05
SUM-159PT	1e-05	1e-05	1e-05	1e-05	1e-05	1e-05	1e-05	1e-06	1e-06	0.000178123	1e-05
Hs578T	1e-05	1e-05	1e-05	1e-05	1e-05	1e-05	1e-05	1e-06	1e-06	0.000205557	1e-05
MDA-MB-435s	1e-05	1e-05	1e-05	1e-05	1e-05	1e-05	1e-05	1e-06	1e-06	0.000236123	1e-05
MDA-MB-453	1e-05	1e-05	1e-05	3.33181e-05	1e-05	1e-05	1e-05	1e-06	1e-06	0.000541217	1e-05
SK-BR-3	1e-05	1e-05	1e-05	1e-05	1e-05	1e-05	1e-05	1e-06	1e-06	0.00428001	1e-05
HCC 1187	1e-05	1e-05	1e-05	1e-05	1e-05	1e-05	1e-05	1e-06	1e-06	0.00428001	1e-05
SUM-102PT	1e-05	1e-05	1e-05	1e-05	1e-05	1e-05	1e-05	1e-06	1e-06	0.00472707	1e-05
SUM-225CWN	1e-05	1e-05	1e-05	3.73983e-05	1e-05	1e-05	1e-05	1e-06	1e-06	0.00938883	1e-05
SUM-190PT	1e-05	1e-05	1e-05	1e-05	1e-05	1e-05	1e-05	1e-06	1e-06	0.00976495	1e-05
HCC 70	1e-05	1e-05	1e-05	1e-05	1e-05	1e-05	1e-05	1e-06	1e-06	0.0104176	1e-05
UACC-893	1e-05	1e-05	1e-05	1.19442e-05	1e-05	1e-05	1e-05	1e-06	1e-06	0.0209316	1e-05
MDA-MB-468	1e-05	1e-05	1e-05	2.70003e-05	1e-05	1e-05	1e-05	1e-06	1e-06	0.0213714	1e-05
SUM-229 PE	1e-05	1e-05	1e-05	1e-05	1e-05	1e-05	1e-05	1e-06	1e-06	0.0269263	1e-05
SUM-149PT	1e-05	1e-05	1e-05	1e-05	1e-05	1e-05	1e-05	1e-06	1e-06	0.0269263	1e-05
BT20	1e-05	1e-05	1e-05	1e-05	1e-05	1e-05	1e-05	1e-06	1e-06	0.0298766	1e-05
HCC 1954	1e-05	1e-05	1e-05	1e-05	1e-05	1e-05	1e-05	1e-06	1e-06	0.0337687	1e-05
HCC 1143	1e-05	1e-05	1e-05	2.42778e-05	1e-05	1e-05	1e-05	1e-06	1e-06	0.0356117	1e-05
HCC 1806	1e-05	1e-05	1e-05	1e-05	1e-05	1e-05	1e-05	1e-06	1e-06	0.0453893	1e-05
SK-BR-5	4.17847e-05	1e-05	1e-05	1e-05	1e-05	1e-05	1e-05	1e-06	1e-06	0.0740766	1e-05
SUM-185PE	1e-05	1e-05	1e-05	2.21347e-05	1e-05	1e-05	1e-05	1e-06	1e-06	0.0792101	1e-05
HCC-1937	1e-05	1e-05	1e-05	1e-05	1e-05	1e-05	1e-05	1e-06	1e-06	0.0955122	1e-05
SUM-52PE	1e-05	1e-05	1e-05	1e-05	1e-05	1e-05	1e-05	1e-06	1e-06	0.500634	1e-05
