# Supplementary material for: The prognostic and predictive value of ESR1 fusion gene transcripts in primary breast cancer
Source: BMC Cancer. 2022 Feb 12;22:165. doi: 10.1186/s12885-022-09265-1 (PMC8840267; doi:10.1186/s12885-022-09265-1)
Supplement: Supplementary file 6 — Additional file 6. Details of prevalence of ESR1-CCDC170 (exon 1-11) fusion genes in the different analyzed cohorts. ESR1: Estrogen Receptor 1 gene; AI: Aromatase Inhibitor; LNP: Lymph node positive; LNN: Lymph node negative; DCIS: ductal carcinomas in situ [file 12885_2022_9265_MOESM6_ESM.xlsx]

## Sheet: Additional File 6
Additional File 6. Details of prevalence of ESR1-CCDC170 (exon 1-11) fusion genes in the different analyzed cohorts.
			ESR1-CCDC170
			exon 1			exon 2			exon 3			exon 4			exon 5			exon 6			exon 7			exon 8			exon 10			exon 11
Total Count			Count	Count		Count	Count		Count	Count		Count	Count		Count	Count		Count	Count		Count	Count		Count	Count		Count	Count		Count	Count
788	Patients studied	ESR1-	131	0	0	128	3	0.0229008	131	0	0	131	0	0	131	0	0	131	0	0	130	1	0.00763359	130	1	0.00763359	131	0	0	131	0	0
		ESR1 +	653	4	0.00608828	565	92	0.14003	652	5	0.00761035	652	5	0.00761035	655	2	0.00304414	637	20	0.0304414	637	20	0.0304414	556	101	0.153729	622	35	0.0532725	652	5	0.00761035
235	1st line Tamoxifen	ESR1-
		ESR1 +	234	1	0.00425532	204	31	0.131915	234	1	0.00425532	233	2	0.00851064	235	0	0	230	5	0.0212766	226	9	0.0382979	201	34	0.144681	222	13	0.0553191	233	2	0.00851064
87	1st line AI	ESR1-
		ESR1 +	85	2	0.0229885	68	19	0.218391	85	2	0.0229885	85	2	0.0229885	86	1	0.0114943	80	7	0.0804598	85	2	0.0229885	70	17	0.195402	81	6	0.0689655	87	0	0
322	1st line endocrine cohort	ESR1-
		ESR1 +	319	3	0.00931677	272	50	0.15528	319	3	0.00931677	318	4	0.0124224	321	1	0.00310559	310	12	0.0372671	311	11	0.0341615	271	51	0.158385	303	19	0.0590062	320	2	0.00621118
566	Primary cohort	ESR1-	116	0	0	113	3	0.0258621	116	0	0	116	0	0	116	0	0	116	0	0	115	1	0.00862069	115	1	0.00862069	116	0	0	116	0	0
		ESR1 +	448	2	0.00444444	403	47	0.104444	447	3	0.00666667	447	3	0.00666667	449	1	0.00222222	439	11	0.0244444	435	15	0.0333333	392	58	0.128889	428	22	0.0488889	446	4	0.00888889
192	Primary LNP cohort	ESR1-	26	0	0	26	0	0	26	0	0	26	0	0	26	0	0	26	0	0	26	0	0	26	0	0	26	0	0	26	0	0
		ESR1 +	165	1	0.0060241	152	14	0.0843373	165	1	0.0060241	163	3	0.0180723	166	0	0	165	1	0.0060241	162	4	0.0240964	148	18	0.108434	156	10	0.060241	165	1	0.0060241
369	Primary LNN cohort	ESR1-	90	0	0	87	3	0.0333333	90	0	0	90	0	0	90	0	0	90	0	0	89	1	0.0111111	89	1	0.0111111	90	0	0	90	0	0
		ESR1 +	278	1	0.00358423	246	33	0.11828	277	2	0.00716846	279	0	0	278	1	0.00358423	270	9	0.0322581	268	11	0.0394265	240	39	0.139785	268	11	0.0394265	276	3	0.0107527
36	Normal breast tissue of breast cancer patients	ESR1-	0	0		0	0		0	0		0	0		0	0		0	0		0	0		0	0		0	0		0	0
		ESR1 +	35	1	0.0277778	18	18	0.5	35	1	0.0277778	36	0	0	36	0	0	35	1	0.0277778	35	1	0.0277778	23	13	0.361111	34	2	0.0555556	36	0	0
16	Tissue of breast fibroadenoma's	ESR1-	0	0		0	0		0	0		0	0		0	0		0	0		0	0					0	0		0	0
		ESR1 +	16	0	0	16	0	0	16	0	0	16	0	0	16	0	0	16	0	0	16	0	0	16	4	0.2	16	0	0	16	0	0
13	Tissue of breast DCIS	ESR1-
		ESR1 +	13	0	0	13	0	0	13	0	0	13	0	0	13	0	0	12	1	0.0769231	13	0	0	13	0	0	12	1	0.0769231	13	0	0
10	Normal breast tissue of healthy women	ESR1-	0	0		0	0		0	0		0	0		0	0		0	0		0	0		0	0		0	0		0	0
		ESR1 +	10	0	0	9	1	0.1	10	0	0	10	0	0	10	0	0	10	0	0	10	0	0	10	0	0	10	0	0	10	0	0
